# Supplementary material for: From Early Diagnoses to New Treatments for Liver, Pancreatic, Gastric, and Colorectal Cancers Using Carbon Nanotubes: New Chances Still Underexplored
Source: Int J Mol Sci. 2025 Sep 20;26(18):9201. doi: 10.3390/ijms26189201 (PMC12471133; doi:10.3390/ijms26189201)
Supplement: Supplementary file 1 [file ijms-26-09201-s001.zip]

Archive with 1 entries (1 files):
- ijms-3862556-supplementary.pdf
